# Supplementary material for: Perinatal morphine exposure induces chromatin and transcriptomic remodeling to alter immune and metabolic function
Source: Front Immunol. 2026 Jul 6;17:1835359. doi: 10.3389/fimmu.2026.1835359 (PMC13381623; doi:10.3389/fimmu.2026.1835359)
Supplement: Supplementary file 2 [file Table1.xlsx]

## Sheet: T1 · Sex by Condition
Table 1 · Sex Distribution by Region, Assay, and Condition
Source: Chip_geo_meta_v10.xlsx | RNA_geo_meta_v10.xlsx | Sample ID format: {litter}-{individual}
Region	Assay	Condition	Female (F)	Male (M)	Total	F : M Ratio	N Unique Litters	Litters with >1 animal*
Hippocampus	ChIP-seq (H3K27ac)	SAL-SAL	5	6	11	5 : 6	8	All (8)
		MOR-SAL	5	6	11	5 : 6	11	All (11)
		SAL-LPS	7	6	13	7 : 6	8	All (8)
		MOR-LPS	4	6	10	4 : 6	9	All (9)
Hippocampus	RNA-seq	SAL-SAL	6	7	13	6 : 7	8	All (8)
		MOR-SAL	6	6	12	6 : 6	11	All (11)
		SAL-LPS	8	6	14	8 : 6	8	All (8)
		MOR-LPS	8	8	16	8 : 8	9	All (9)
Hypothalamus	ChIP-seq (H3K27ac)	SAL-SAL	6	2	8	6 : 2	8	All (8)
		MOR-SAL	4	8	12	4 : 8	11	All (11)
		SAL-LPS	6	5	11	6 : 5	8	All (8)
		MOR-LPS	6	4	10	6 : 4	9	All (9)
Hypothalamus	RNA-seq	SAL-SAL	5	6	11	5 : 6	8	All (8)
		MOR-SAL	7	7	14	7 : 7	11	All (11)
		SAL-LPS	7	5	12	7 : 5	8	All (8)
		MOR-LPS	7	7	14	7 : 7	9	All (9)
PFC	ChIP-seq (H3K27ac)	SAL-SAL	6	3	9	6 : 3	8	All (8)
		MOR-SAL	3	6	9	3 : 6	11	All (11)
		SAL-LPS	8	3	11	8 : 3	8	All (8)
		MOR-LPS	6	8	14	6 : 8	9	All (9)
PFC	RNA-seq	SAL-SAL	6	4	10	6 : 4	8	All (8)
		MOR-SAL	7	5	12	7 : 5	11	All (11)
		SAL-LPS	6	4	10	6 : 4	8	All (8)
		MOR-LPS	7	9	16	7 : 9	9	All (9)
Striatum	ChIP-seq (H3K27ac)	SAL-SAL	6	4	10	6 : 4	8	All (8)
		MOR-SAL	4	3	7	4 : 3	11	All (11)
		SAL-LPS	10	3	13	10 : 3	8	All (8)
		MOR-LPS	7	8	15	7 : 8	9	All (9)
Striatum	RNA-seq	SAL-SAL	6	7	13	6 : 7	8	All (8)
		MOR-SAL	4	4	8	4 : 4	11	All (11)
		SAL-LPS	9	6	15	9 : 6	8	All (8)
		MOR-LPS	8	10	18	8 : 10	9	All (9)
* Litters contributing >1 animal to the SAME Condition group — potential pseudoreplication. These require litter as covariate in DESeq2 design.

## Sheet: T1 · Regional Totals
Table 1b · Total Female / Male Counts per Region & Assay (all conditions combined)
Region	Assay	Total F	Total M	Grand Total	F : M	N Unique Litters	Source File
Hippocampus	ChIP-seq (H3K27ac)	21	24	45	21 : 24	19	Chip_geo_meta_v10.xlsx
Hippocampus	RNA-seq	28	27	55	28 : 27	19	RNA_geo_meta_v10.xlsx
Hypothalamus	ChIP-seq (H3K27ac)	22	19	41	22 : 19	19	Chip_geo_meta_v10.xlsx
Hypothalamus	RNA-seq	26	25	51	26 : 25	19	RNA_geo_meta_v10.xlsx
PFC	ChIP-seq (H3K27ac)	23	20	43	23 : 20	19	Chip_geo_meta_v10.xlsx
PFC	RNA-seq	26	22	48	26 : 22	19	RNA_geo_meta_v10.xlsx
Striatum	ChIP-seq (H3K27ac)	27	18	45	27 : 18	19	Chip_geo_meta_v10.xlsx
Striatum	RNA-seq	27	27	54	27 : 27	19	RNA_geo_meta_v10.xlsx

## Sheet: T2 Male Cytokines
			IL15	IFNγ	IL1β	IL2	IL4	IL6	IL10	IL12p70	IL17a	CCL2	TNFα
	Male	Spleen PND14	-	-	↓	-	-	-	-	-	-	-	-
		Spleen Adult No LPS	↓	-	↓	-	-	↓	↓	-	-	↓	-
		Spleen 2 hours post-LPS	-	↓	-	-	-	-	↓	-	Not detected	-	↓
		Spleen 20 hours post-LPS	-	-	↓	-	-	↓	-	Not measured	Not detected	-	-
			IL15	IFNγ	IL1β	IL2	IL4	IL6	IL10	IL12p70	IL17a	CCL2	TNFα
	Male	Hypothalamus PND14	-	-	-	↑	-	-	-	-	-	-	-
		Hypothalamus Adult No LPS	↓	-	-	-	-	↓	↓	-	-	-	-
		Hypothalamus 2 hours post-LPS	-	Not detected	-	-	-	-	↓	-	↓	-	Not detected
		Hypothalamus 20 hours post-LPS	-	Not detected	Not detected	-	-	-	↑	Not measured	-	-	Not detected

## Sheet: T3 Female Cytokines
			IL15	IFNγ	IL1β	IL2	IL4	IL6	IL10	IL12p70	IL17a	CCL2	TNFα
	Female	Spleen PND14	-	-	-	↑	↑	↓	-	↓	-	-	-
		Spleen Adult No LPS	-	-	-	-	-	-	-	-	↓	-	-
		Spleen 2 hours post-LPS	-	-	↓	-	-	-	-	-	Not detected	-	-
		Spleen 20 hours post-LPS	-	-	-	-	-	-	-	Not measured	Not detected	-	-
			IL15	IFNγ	IL1β	IL2	IL4	IL6	IL10	IL12p70	IL17a	CCL2	TNFα
	Female	Hypothalamus PND14	↓	-	-	-	-	-	↓	-	-	-	-
		Hypothalamus Adult No LPS	↓	-	-	-	-	-	↓	-	-	-	-
		Hypothalamus 2 hours post-LPS	-	Not detected	↑	-	-	-	-	-	-	-	Not detected
		Hypothalamus 20 hours post-LPS	-	Not detected	Not detected	-	-	-	-	Not measured	↓	-	Not detected

## Sheet: T4 · DEG Counts
Table 2a · Differentially Expressed Genes (DESeq2, padj < 0.05) — NeuN⁺ neuronal nuclei, per brain region
Method: DESeq2 | Threshold: padj < 0.05 | Source: DESeq2 .tsv output files in MOR_SAL project folder
Region	Contrast	Genes Tested	Sig DEGs (padj<0.05)	Up-regulated	Down-regulated	% Sig	Primary Finding	Source File
Hypothalamus	MOR-SAL vs SAL-SAL	28545	629	161	468	2.20%	MAJOR — 629 DEGs; dominant down-regulation (468↓/161↑)	hypo/DEG_MOR.SAL_vs_SAL.SAL.tsv
Hypothalamus	MOR-LPS vs SAL-LPS	28545	35	27	8	0.12%	Modest — blunted LPS response (35 DEGs)	hypo/DEG_MOR.LPS_vs_SAL.LPS.tsv
PFC	MOR-SAL vs SAL-SAL	21729	0	0	0	0.00%	None significant	PFC/PFC_DEG_MOR.SAL_vs_SAL.SAL.tsv
PFC	MOR-LPS vs SAL-LPS	21729	1	0	1	0.00%	Minimal (1 DEG)	PFC/PFC_DEG_SAL.LPS_vs_MOR.LPS.tsv
Hippocampus	MOR-SAL vs SAL-SAL	22080	5	4	1	0.02%	Minimal (5 DEGs)	hippo/hippo_deg/DEG_MOR.SAL_vs_SAL.SAL.tsv
Hippocampus	MOR-LPS vs SAL-LPS	22080	104	75	29	0.47%	Moderate — LPS-driven (104 DEGs, mostly up)	hippo/DEG_MORLPS_vs_SALLPS.tsv
Striatum	MOR-SAL vs SAL-SAL	46403	0	0	0	0.00%	None significant	striatum/DEG_MOR.SAL_vs_SAL.SAL.tsv
Striatum	MOR-LPS vs SAL-LPS	46403	84	81	3	0.18%	Moderate — LPS-driven (84 DEGs, 81↑)	striatum/DEG_MOR.LPS_vs_SAL.LPS.tsv
⚠ NOTE: PFC and Hippocampus show 0 sig DEGs for MOR-SAL vs SAL-SAL. This may reflect low statistical power (small SAL-SAL n), not absence of effect. Cross-reference with DiffPeak data (Sheet 2).

## Sheet: T4 · DiffPeak Counts
Table 2b · Differential H3K27ac Peaks (DiffBind/DESeq2, FDR < 0.05) — NeuN⁺ neuronal nuclei, per brain region
Method: DiffBind v3 + DESeq2 | Threshold: FDR < 0.05 | Source: *_Annotated_*.tsv files per region
Region	Contrast	Total Peaks Tested	Sig Peaks (FDR<0.05)	Hyper (Up)	Hypo (Down)	Enhancer-sig	Promoter-sig	% Sig	Source File
Hypothalamus	MOR-SAL vs SAL-SAL	10288	96	96	0	41	35	0.93%	hypo/hypo_Annotated_MORSAL_vs_SALSAL.tsv
Hypothalamus	MOR-LPS vs SAL-LPS	10288	953	565	388	440	346	9.26%	hypo/hypo_Annotated_MORLPS_vs_SALLPS.tsv
PFC	MOR-SAL vs SAL-SAL	48224	0	0	0	0	0	0.00%	PFC/PFC_Annotated_MORSAL_vs_SALSAL.tsv
PFC	MOR-LPS vs SAL-LPS	48224	0	0	0	0	0	0.00%	PFC/PFC_Annotated_MORLPS_vs_SALLPS.tsv
Hippocampus	MOR-SAL vs SAL-SAL	38242	0	0	0	0	0	0.00%	hippo/hippo_Annotated_MORSAL_vs_SALSAL.tsv
Hippocampus	MOR-LPS vs SAL-LPS	38242	0	0	0	0	0	0.00%	hippo/hippo_Annotated_MORLPS_vs_SALLPS.tsv
Striatum	MOR-SAL vs SAL-SAL	101274	0	0	0	0	0	0.00%	striatum/Striatum_Annotated_MORSAL_vs_SALSAL.tsv
Striatum	MOR-LPS vs SAL-LPS	101274	311	310	1	228	56	0.31%	striatum/Striatum_Annotated_MORLPS_vs_SALLPS.tsv
Hyper = hyperacetylated (higher H3K27ac in MOR group); Hypo = hypoacetylated. Enhancer = non-promoter peaks >2kb from TSS; Promoter = peaks at TSS ±1kb.

## Sheet: T5 · Taiji Samples
Table 3 · Taiji Input Sample Counts by Region, Modality, Condition, and Sex — NeuN⁺ neuronal nuclei, QC-pass samples only
Sources: PFC_taiji.xlsx | Hippo_taiji.xlsx | striatum_taiji_meta_paired.xlsx | shared_meta_taiji_pass_qc.xlsx (Hypo) | Sample ID format: {litter}-{individual} | Litter IDs 1–18 span all regions
Region	Modality	Condition	Female (F)	Male (M)	Total	F : M	N Unique Litters	Multi-litter groups*	Total per Region+Modality	Source File
Hypothalamus	ChIP	SAL-SAL	2	1	3	2:1	3	None (n=3)	30	hypo/QC/shared_meta_taiji_pass_qc.xlsx → meta_taiji_samples_all_regions_QCpass.csv
		MOR-SAL	3	5	8	3:5	6	Yes
		SAL-LPS	4	5	9	4:5	5	Yes
		MOR-LPS	6	4	10	6:4	7	Yes
Hypothalamus	RNA	SAL-SAL	2	1	3	2:1	3	None (n=3)	30	hypo/QC/shared_meta_taiji_pass_qc.xlsx → meta_taiji_samples_all_regions_QCpass.csv
		MOR-SAL	3	5	8	3:5	6	Yes
		SAL-LPS	4	4	9	4:4	5	Yes
		MOR-LPS	6	4	10	6:4	7	Yes
PFC	ChIP	SAL-SAL	6	4	10	6:4	≤4	TBD	48	PFC/PFC_taiji.xlsx
		MOR-SAL	7	5	12	7:5	≤5	TBD
		SAL-LPS	6	4	10	6:4	≤4	TBD
		MOR-LPS	7	9	16	7:9	≤9	TBD
PFC	RNA	SAL-SAL	6	4	10	6:4	≤4	TBD	48	PFC/PFC_taiji.xlsx
		MOR-SAL	7	5	12	7:5	≤5	TBD
		SAL-LPS	6	4	10	6:4	≤4	TBD
		MOR-LPS	7	9	16	7:9	≤9	TBD
Hippocampus	ChIP	SAL-SAL	5	5	10	5:5	≤5	TBD	41	taiji_input/Hippo_taiji.xlsx
		MOR-SAL	6	5	11	6:5	≤5	TBD
		SAL-LPS	6	4	10	6:4	≤4	TBD
		MOR-LPS	5	5	10	5:5	≤5	TBD
Hippocampus	RNA	SAL-SAL	5	5	10	5:5	≤5	TBD	41	taiji_input/Hippo_taiji.xlsx
		MOR-SAL	6	5	11	6:5	≤5	TBD
		SAL-LPS	6	4	10	6:4	≤4	TBD
		MOR-LPS	5	5	10	5:5	≤5	TBD
Striatum	ChIP	SAL-SAL	4	6	10	4:6	≤6	TBD	38	striatum/striatum_taiji_meta_paired.xlsx
		MOR-SAL	3	5	8	3:5	≤5	TBD
		SAL-LPS	8	2	10	8:2	≤2	TBD
		MOR-LPS	4	6	10	4:6	≤6	TBD
Striatum	RNA	SAL-SAL	4	6	10	4:6	≤6	TBD	38	striatum/striatum_taiji_meta_paired.xlsx
		MOR-SAL	3	5	8	3:5	≤5	TBD
		SAL-LPS	8	2	10	8:2	≤2	TBD
		MOR-LPS	4	6	10	4:6	≤6	TBD
* Multi-litter groups = condition groups where ≥1 litter contributed >1 animal. ⚠ = requires litter as covariate in DESeq2 model to avoid pseudoreplication.

## Sheet: T3 · Taiji Summary
Table 3b · Total Taiji Input Sample Counts per Region + Modality
Region	Modality	Total F	Total M	Grand Total	N Unique Litters
Hypothalamus	ChIP	15	15	30	≤16 (exact overlap TBD)
Hypothalamus	RNA	15	15	30	≤16 (exact overlap TBD)
PFC	ChIP	26	22	48	≤48
PFC	RNA	26	22	48	≤48
Hippocampus	ChIP	22	19	41	≤41
Hippocampus	RNA	22	19	41	≤41
Striatum	ChIP	19	19	38	≤38
Striatum	RNA	19	19	38	≤38
